# Supplementary material for: Phenolic Compounds and Triterpenes in Different Olive Tissues and Olive Oil By-Products, and Cytotoxicity on Human Colorectal Cancer Cells: The Case of Frantoio, Moraiolo and Leccino Cultivars (Olea europaea L.)
Source: Foods. 2021 Nov 16;10(11):2823. doi: 10.3390/foods10112823 (PMC8618932; doi:10.3390/foods10112823)
Supplement: Supplementary file 1 [file foods-10-02823-s001.zip]

Archive with 1 entries (1 files):
- foods-1429655-supplementary.pdf
